# Supplementary material for: RGS10 deficiency facilitates distant metastasis by inducing epithelial–mesenchymal transition in breast cancer
Source: eLife. 2024 Aug 15;13:RP97327. doi: 10.7554/eLife.97327 (PMC11326775; doi:10.7554/eLife.97327)
Supplement: Figure 1—source data 1. [file elife-97327-fig1-data1.zip]

Archive with 12 entries (11 files):
- Figure 1-Source data 1/
- Figure 1-Source data 1/F1A.tif
- Figure 1-Source data 1/F1B.tif
- Figure 1-Source data 1/F1C.tif
- Figure 1-Source data 1/F1D.tif
- Figure 1-Source data 1/F1E.tif
- Figure 1-Source data 1/F1F-1.tif
- Figure 1-Source data 1/F1F-2.tif
- Figure 1-Source data 1/F1F-3.tif
- Figure 1-Source data 1/F1F-4.tif
- Figure 1-Source data 1/F1G.tif
- Figure 1-Source data 1/F1H.tif
