# Supplementary material for: RGS10 deficiency facilitates distant metastasis by inducing epithelial–mesenchymal transition in breast cancer
Source: eLife. 2024 Aug 15;13:RP97327. doi: 10.7554/eLife.97327 (PMC11326775; doi:10.7554/eLife.97327)
Supplement: Figure 2—source data 1. [file elife-97327-fig2-data1.zip]

Archive with 7 entries (6 files):
- Source data 1/
- Source data 1/F2A-GAPDH-1.tif
- Source data 1/F2A-GAPDH-2.tif
- Source data 1/F2A-GAPDH-3.tif
- Source data 1/F2A-RGS10-1.tif
- Source data 1/F2A-RGS10-2.tif
- Source data 1/F2A-RGS10-3.tif
