# Supplementary material for: RGS10 deficiency facilitates distant metastasis by inducing epithelial–mesenchymal transition in breast cancer
Source: eLife. 2024 Aug 15;13:RP97327. doi: 10.7554/eLife.97327 (PMC11326775; doi:10.7554/eLife.97327)
Supplement: Figure 2—source data 2. [file elife-97327-fig2-data2.zip]

Archive with 5 entries (4 files):
- Source data 2/
- Source data 2/F2A-GAPDH-1-marker.jpg
- Source data 2/F2A-GAPDH-2 marker.jpg
- Source data 2/F2A-RGS10 -1+Marker.jpg
- Source data 2/F2A-RGS10-2+Marker.jpg
