# Supplementary material for: RGS10 deficiency facilitates distant metastasis by inducing epithelial–mesenchymal transition in breast cancer
Source: eLife. 2024 Aug 15;13:RP97327. doi: 10.7554/eLife.97327 (PMC11326775; doi:10.7554/eLife.97327)
Supplement: Figure 2—source data 4. [file elife-97327-fig2-data4.zip]

Archive with 7 entries (6 files):
- Source data 4/
- Source data 4/F2B-GAPDH- 2.tif
- Source data 4/F2B-GAPDH-1 .tif
- Source data 4/F2B-GAPDH-3.tif
- Source data 4/F2B-RGS10-1.tif
- Source data 4/F2B-RGS10-2.tif
- Source data 4/F2B-RGS10-3.tif
