# Supplementary material for: RGS10 deficiency facilitates distant metastasis by inducing epithelial–mesenchymal transition in breast cancer
Source: eLife. 2024 Aug 15;13:RP97327. doi: 10.7554/eLife.97327 (PMC11326775; doi:10.7554/eLife.97327)
Supplement: Figure 2—source data 7. [file elife-97327-fig2-data7.zip]

Archive with 3 entries (2 files):
- Source data 7/
- Source data 7/F2C-OD.pzf
- Source data 7/F2C-OD.tif
