# Supplementary material for: RGS10 deficiency facilitates distant metastasis by inducing epithelial–mesenchymal transition in breast cancer
Source: eLife. 2024 Aug 15;13:RP97327. doi: 10.7554/eLife.97327 (PMC11326775; doi:10.7554/eLife.97327)
Supplement: Figure 2—source data 8. [file elife-97327-fig2-data8.zip]

Archive with 4 entries (3 files):
- Source data 8/
- Source data 8/F2D-161.jpg
- Source data 8/F2D-506.jpg
- Source data 8/F2D-nc.jpg
