# Supplementary material for: RGS10 deficiency facilitates distant metastasis by inducing epithelial–mesenchymal transition in breast cancer
Source: eLife. 2024 Aug 15;13:RP97327. doi: 10.7554/eLife.97327 (PMC11326775; doi:10.7554/eLife.97327)
Supplement: Figure 3—source data 1. [file elife-97327-fig3-data1.zip]

Archive with 9 entries (8 files):
- Figure 3-Source data 1/
- Figure 3-Source data 1/E-cadherin.tif
- Figure 3-Source data 1/F3F-b-tublin-3 .tif
- Figure 3-Source data 1/F3F-Eca-1.tif
- Figure 3-Source data 1/F3F-LCN2.tif
- Figure 3-Source data 1/F3F-Vimentin .tif
- Figure 3-Source data 1/LCN2.tif
- Figure 3-Source data 1/tubulin.tif
- Figure 3-Source data 1/vimentin.tif
