# Supplementary material for: RGS10 deficiency facilitates distant metastasis by inducing epithelial–mesenchymal transition in breast cancer
Source: eLife. 2024 Aug 15;13:RP97327. doi: 10.7554/eLife.97327 (PMC11326775; doi:10.7554/eLife.97327)
Supplement: Figure 3—source data 2. [file elife-97327-fig3-data2.zip]

Archive with 5 entries (4 files):
- Figure 3-Source data 2/
- Figure 3-Source data 2/F3F-b-tublin-3 +Marker.jpg
- Figure 3-Source data 2/F3F-Eca-1+Marker.jpg
- Figure 3-Source data 2/F3F-LCN2+Marker.jpg
- Figure 3-Source data 2/F3F-Vimentin+Marker.jpg
