# Supplementary material for: RGS10 deficiency facilitates distant metastasis by inducing epithelial–mesenchymal transition in breast cancer
Source: eLife. 2024 Aug 15;13:RP97327. doi: 10.7554/eLife.97327 (PMC11326775; doi:10.7554/eLife.97327)
Supplement: Figure 3—source data 4. [file elife-97327-fig3-data4.zip]

Archive with 8 entries (7 files):
- Figure 3-Source data 4/
- Figure 3-Source data 4/F3A.pdf
- Figure 3-Source data 4/F3B Pathway_Enrichment_Score_dotplot.tiff
- Figure 3-Source data 4/F3C-BP_Enrichment_Score_dotplot.tiff
- Figure 3-Source data 4/F3D-CC_Enrichment_Score_dotplot.tiff
- Figure 3-Source data 4/F3E-MF_Enrichment_Score_dotplot.tiff
- Figure 3-Source data 4/F3G.tif
- Figure 3-Source data 4/F3H.tif
