# Supplementary material for: RGS10 deficiency facilitates distant metastasis by inducing epithelial–mesenchymal transition in breast cancer
Source: eLife. 2024 Aug 15;13:RP97327. doi: 10.7554/eLife.97327 (PMC11326775; doi:10.7554/eLife.97327)
Supplement: Figure 4—source data 4. [file elife-97327-fig4-data4.zip]

Archive with 11 entries (10 files):
- Figure4-Source data 4/
- Figure4-Source data 4/E-cadherin.tif
- Figure4-Source data 4/F4H-Eca .tif
- Figure4-Source data 4/F4H-LCN2 .tif
- Figure4-Source data 4/F4H-Snail .tif
- Figure4-Source data 4/F4H-tubulin .tif
- Figure4-Source data 4/F4H-Vimentin .tif
- Figure4-Source data 4/LCN2.tif
- Figure4-Source data 4/snail.tif
- Figure4-Source data 4/tubulin.tif
- Figure4-Source data 4/vimentin.tif
