# Supplementary material for: RGS10 deficiency facilitates distant metastasis by inducing epithelial–mesenchymal transition in breast cancer
Source: eLife. 2024 Aug 15;13:RP97327. doi: 10.7554/eLife.97327 (PMC11326775; doi:10.7554/eLife.97327)
Supplement: Figure 4—source data 5. [file elife-97327-fig4-data5.zip]

Archive with 6 entries (5 files):
- Figure4-Source data 5/
- Figure4-Source data 5/F4H-Eca +Marker.jpg
- Figure4-Source data 5/F4H-LCN2 +Marker.jpg
- Figure4-Source data 5/F4H-Snail +Marker.jpg
- Figure4-Source data 5/F4H-tubulin +Marker.jpg
- Figure4-Source data 5/F4H-Vimentin +Marker.jpg
