# Supplementary material for: RGS10 deficiency facilitates distant metastasis by inducing epithelial–mesenchymal transition in breast cancer
Source: eLife. 2024 Aug 15;13:RP97327. doi: 10.7554/eLife.97327 (PMC11326775; doi:10.7554/eLife.97327)
Supplement: Figure 4—source data 7. [file elife-97327-fig4-data7.zip]

Archive with 4 entries (3 files):
- Figure4-Source data 7/
- Figure4-Source data 7/F4A.xls
- Figure4-Source data 7/F4B-PCR.xls
- Figure4-Source data 7/F4D.xlsx
