# Supplementary material for: RGS10 deficiency facilitates distant metastasis by inducing epithelial–mesenchymal transition in breast cancer
Source: eLife. 2024 Aug 15;13:RP97327. doi: 10.7554/eLife.97327 (PMC11326775; doi:10.7554/eLife.97327)
Supplement: Figure 4—source data 11. [file elife-97327-fig4-data11.zip]

Archive with 19 entries (18 files):
- Figure4-Source data 11/
- Figure4-Source data 11/E-cadherin-mimic-DAPI.tif
- Figure4-Source data 11/E-cadherin-mimic-FITC.tif
- Figure4-Source data 11/E-cadherin-mimic-mergde.tif
- Figure4-Source data 11/E-cadherin-NC-DAPI.tif
- Figure4-Source data 11/E-cadherin-NC-FITC.tif
- Figure4-Source data 11/E-cadherin-NC-merged.tif
- Figure4-Source data 11/Snail-mimic-DAPI.tif
- Figure4-Source data 11/Snail-mimic-FITC.tif
- Figure4-Source data 11/Snail-mimic-merged.tif
- Figure4-Source data 11/Snail-NC-DAPI.tif
- Figure4-Source data 11/Snail-NC-FITC.tif
- Figure4-Source data 11/Snail-NC-merged.tif
- Figure4-Source data 11/Vimentin-mimic-DAPI.tif
- Figure4-Source data 11/Vimentin-mimic-FITC.tif
- Figure4-Source data 11/Vimentin-mimic-merged.tif
- Figure4-Source data 11/Vimentin-NC-DAPI.tif
- Figure4-Source data 11/Vimentin-NC-FITC.tif
- Figure4-Source data 11/Vimentin-NC-merged.tif
