# Supplementary material for: RGS10 deficiency facilitates distant metastasis by inducing epithelial–mesenchymal transition in breast cancer
Source: eLife. 2024 Aug 15;13:RP97327. doi: 10.7554/eLife.97327 (PMC11326775; doi:10.7554/eLife.97327)
Supplement: Figure 5—source data 4. [file elife-97327-fig5-data4.zip]

Archive with 11 entries (10 files):
- Figure 5-Source data 4/
- Figure 5-Source data 4/E-cadherin.tif
- Figure 5-Source data 4/F5H-Eca .tif
- Figure 5-Source data 4/F5H-GAPDH .tif
- Figure 5-Source data 4/F5H-LCN2 .tif
- Figure 5-Source data 4/F5H-Snail .tif
- Figure 5-Source data 4/F5H-Vimentin .tif
- Figure 5-Source data 4/GAPDH.tif
- Figure 5-Source data 4/LCN2.tif
- Figure 5-Source data 4/snail.tif
- Figure 5-Source data 4/Vimentin.tif
