# Supplementary material for: RGS10 deficiency facilitates distant metastasis by inducing epithelial–mesenchymal transition in breast cancer
Source: eLife. 2024 Aug 15;13:RP97327. doi: 10.7554/eLife.97327 (PMC11326775; doi:10.7554/eLife.97327)
Supplement: Figure 5—source data 11. [file elife-97327-fig5-data11.zip]

Archive with 19 entries (18 files):
- Figure 5-Source data 11/
- Figure 5-Source data 11/E-cadherin-inhibitor-DAPI.tif
- Figure 5-Source data 11/E-cadherin-inhibitor-FITC.tif
- Figure 5-Source data 11/E-cadherin-inhibitor-merged.tif
- Figure 5-Source data 11/E-cadherin-NC-DAPI.tif
- Figure 5-Source data 11/E-cadherin-NC-FITC.tif
- Figure 5-Source data 11/E-cadherin-NC-merged.tif
- Figure 5-Source data 11/Snail-inhibitor-DAPI.tif
- Figure 5-Source data 11/Snail-inhibitor-FITC.tif
- Figure 5-Source data 11/Snail-inhibitor-merged.tif
- Figure 5-Source data 11/Snail-NC-DAPI.tif
- Figure 5-Source data 11/Snail-NC-FITC.tif
- Figure 5-Source data 11/Snail-NC-merged.tif
- Figure 5-Source data 11/Vimentin-inhibitor-488.tif
- Figure 5-Source data 11/Vimentin-inhibitor-DAPI.tif
- Figure 5-Source data 11/Vimentin-inhibitor-merged.tif
- Figure 5-Source data 11/Vimentin-NC-488.tif
- Figure 5-Source data 11/Vimentin-NC-DAPI.tif
- Figure 5-Source data 11/Vimentin-NC-merged.tif
