# Supplementary material for: RGS10 deficiency facilitates distant metastasis by inducing epithelial–mesenchymal transition in breast cancer
Source: eLife. 2024 Aug 15;13:RP97327. doi: 10.7554/eLife.97327 (PMC11326775; doi:10.7554/eLife.97327)
Supplement: Figure 6—source data 2. [file elife-97327-fig6-data2.zip]

Archive with 4 entries (3 files):
- Figure 6-Source data 2/
- Figure 6-Source data 2/F6B-volume of tumor.pzfx
- Figure 6-Source data 2/F6B-volume of tumor.tif
- Figure 6-Source data 2/F6B-volume of tumor.xlsx
