# Supplementary material for: RGS10 deficiency facilitates distant metastasis by inducing epithelial–mesenchymal transition in breast cancer
Source: eLife. 2024 Aug 15;13:RP97327. doi: 10.7554/eLife.97327 (PMC11326775; doi:10.7554/eLife.97327)
Supplement: Figure 6—source data 3. [file elife-97327-fig6-data3.zip]

Archive with 3 entries (2 files):
- Figure 6-Source data 3/
- Figure 6-Source data 3/F6C-2023-HE -JY-123__A2.jpeg
- Figure 6-Source data 3/F6C-sh-RGS10.jpeg
