# Supplementary material for: RGS10 deficiency facilitates distant metastasis by inducing epithelial–mesenchymal transition in breast cancer
Source: eLife. 2024 Aug 15;13:RP97327. doi: 10.7554/eLife.97327 (PMC11326775; doi:10.7554/eLife.97327)
Supplement: Figure 6—source data 4. [file elife-97327-fig6-data4.zip]

Archive with 17 entries (16 files):
- Figure 6-Source data 4/
- Figure 6-Source data 4/sh-NC-CDH10007.tif
- Figure 6-Source data 4/sh-NC-CDH10008.tif
- Figure 6-Source data 4/sh-NC-LCN20001.tif
- Figure 6-Source data 4/sh-NC-LCN20002.tif
- Figure 6-Source data 4/sh-NC-Snail0011.tif
- Figure 6-Source data 4/sh-NC-Snail0012.tif
- Figure 6-Source data 4/sh-NC-Vimentin0003.tif
- Figure 6-Source data 4/sh-NC-Vimentin0004.tif
- Figure 6-Source data 4/sh-RG1010-LCN20001.tif
- Figure 6-Source data 4/sh-RG1010-LCN20002.tif
- Figure 6-Source data 4/sh-RGS10-CDH10009.tif
- Figure 6-Source data 4/sh-RGS10-CDH10010.tif
- Figure 6-Source data 4/sh-RGS10-Snail0013+.tif
- Figure 6-Source data 4/sh-RGS10-Snail0014+.tif
- Figure 6-Source data 4/sh-RGS10-Vimentin0005.tif
- Figure 6-Source data 4/sh-RGS10-Vimentin0006.tif
